# Supplementary material for: A Novel Triazole Schiff Base Derivatives for Remediation of Chromium Contamination from Tannery Waste Water
Source: Molecules. 2022 Aug 10;27(16):5087. doi: 10.3390/molecules27165087 (PMC9415994; doi:10.3390/molecules27165087)
Supplement: Supplementary file 1 [file molecules-27-05087-s001.zip]

Archive with 1 entries (1 files):
- molecules-1839046-supplementary.pdf
